# Supplementary material for: CoreDetector: a flexible and efficient program for core-genome alignment of evolutionary diverse genomes
Source: Bioinformatics. 2023 Oct 25;39(11):btad628. doi: 10.1093/bioinformatics/btad628 (PMC10663985; doi:10.1093/bioinformatics/btad628)
Supplement: btad628_Supplementary_Data [file btad628_supplementary_data.zip]

Archive with 2 entries (2 files):
- Figure-S1.png
- CoreDetector_Supplementary_Data_Revised.docx
